# Supplementary material for: Association Between SGLT2 Inhibitor Use and Hepatocellular Carcinoma Risk in Type 2 Diabetes: A Systematic Review and Meta-Analysis
Source: Biomedicines. 2026 May 21;14(5):1168. doi: 10.3390/biomedicines14051168 (PMC13204993; doi:10.3390/biomedicines14051168)
Supplement: Supplementary file 1 [file biomedicines-14-01168-s001.zip]

Archive with 7 entries (7 files):
- Supplementary File S1_PRISMA_Checklist_v9_0_FINAL.pdf
- Supplementary_Figure_S1_v9_0_FINAL.pdf
- Supplementary_Table_S1_Search_Strategies_v9_0_FINAL.pdf
- Supplementary_Table_S2_Extraction_Sheet_v9_0_FINAL.pdf
- Supplementary_Table_S3_LOO_v9_0_FINAL.pdf
- Supplementary_Table_S4_Sensitivity_v9_0_FINAL.pdf
- Supplementary_Table_S5_MetaRegression_v9_0_FINAL.pdf
